# Supplementary material for: Busulfan Chemotherapy Downregulates TAF7/TNF-α Signaling in Male Germ Cell Dysfunction
Source: Biomedicines. 2024 Sep 28;12(10):2220. doi: 10.3390/biomedicines12102220 (PMC11504710; doi:10.3390/biomedicines12102220)
Supplement: Supplementary file 1 [file biomedicines-12-02220-s001.zip]

Archive with 1 entries (1 files):
- biomedicines-3156898-supplementary.pdf
